# Supplementary material for: Cytokine-Induced iNOS in A549 Alveolar Epithelial Cells: A Potential Role in COVID-19 Lung Pathology
Source: Biomedicines. 2023 Oct 3;11(10):2699. doi: 10.3390/biomedicines11102699 (PMC10603955; doi:10.3390/biomedicines11102699)
Supplement: Supplementary file 1 [file biomedicines-11-02699-s001.zip]

Archive with 1 entries (1 files):
- biomedicines-2609052-supplementary.pdf
